# Supplementary material for: Factors and predictors of length of stay in offenders diagnosed with schizophrenia - a machine-learning-based approach
Source: BMC Psychiatry. 2020 May 6;20:201. doi: 10.1186/s12888-020-02612-1 (PMC7201968; doi:10.1186/s12888-020-02612-1)
Supplement: Supplementary file 1 — Additional file 1. Description of variables explored in current study. [file 12888_2020_2612_MOESM1_ESM.xlsx]

## Sheet: Tabelle1
Variable in this study	Source of Information for Content Analysis	Definition of variable in this study
Sociodemographic variables
age at admission	medical history documented by qualified personnel, legal documents	time span between date of bith and admission to forensic facility
gender	medical history documented by qualified personnel, legal documents	biological sex (male or female)
marital status (at time of the investigated offence)	medical history documented by qualified personnel, legal documents	as defined by swiss law (https://www.ch.ch/en/marriage/)
level of education - graduation	medical history documented by qualified personnel, legal documents	graduation is defined as having graduated from lower secondary school as defined by swiss law (https://www.ch.ch/en/length-compulsory-schooling/)
employment status (at time of the investigated offence)	medical history documented by qualified personnel, legal documents	anyone involuntarily not receiving money (from any source) specifically for some sort of work. Someone receiving money for some sort of work in a reintegration program would be considered employed. (https://www.merriam-webster.com/dictionary/unemployment)
country of birth - Switzerland	medical history documented by qualified personnel, legal documents	patient born in Switzerland
religion	medical history documented by qualified personnel, legal documents	registered religious affiliation (Christian, Muslim, other)
homelessness at index offence	medical history documented by qualified personnel, legal documents	having no home or permanent place of residence at time of offence. (https://www.merriam-webster.com/dictionary/homelessness)
Childhood variables		childhood defined as by United Nations until the age of 18
Was there any physical abuse through the legal guardian against the patient in his childhood/ adolescence?	medical history documented by qualified personnel, legal documents	non-accidental infliction of physical injury as a result of punching, beating, kicking, biting, burning, shaking, or otherwise harming a child. (McClennen, J., Keys, A. M., & Day, M. (2016). Social work and family violence: theories, assessment, and intervention. Springer Publishing Company.)
Was there any sexual abuse through the legal guardian against the patient in his childhood/ adolescence?	medical history documented by qualified personnel, legal documents	sexual abuse through legal guardian (not including neglect) as defined in: Eckenrode, J., Laird, M., & Doris, J. (1993). School performance and disciplinary problems among abused and neglected children. Developmental psychology, 29(1), 53.
relationship instability in childhood	medical history documented by qualified personnel, legal documents	fluctuating intensity of relationships (close/ distant) to familfy und friends
mental illness of family/caregivers in the patients childhood/ adolescence?	medical history documented by qualified personnel, legal documents	any mental disorder meeting criteria defined in the ICD-10 chapter F. (http://apps.who.int/classifications/icd10/browse/2016/en)
sexual deviation in childhood	medical history documented by qualified personnel, legal documents	yes, if he/ she had shown any sexual behavior that is socially intolerable and/ or forbidden. (Bancroft J. Treatment of Deviant Sexual behavior. In: Gaind RN, Hudson BL, eds. Current Themes in Psychiatry 2. London: Palgrave Macmillan UK; 1979:229-235)
psychiatric admission in childhood	medical history documented by qualified personnel, legal documents	any interaction between a trained psychologist or psychiatrist in childhood.
alcohol abuse in childhood	medical history documented by qualified personnel, legal documents	any alcohol abuse disorder meeting criteria defined in the ICD-10 chapter F10-F19. (http://apps.who.int/classifications/icd10/browse/2016/en#/F10-F19)
school maladjustment	medical history documented by qualified personnel, legal documents	behavioral and emotional difficulties, for whatever cause, have prevented the child from benefiting from the ordinary social and educational experiences in school. (Laslett, R. (1976). Educating maladjusted children (Doctoral dissertation, University of Birmingham).
poor family socioeconomic status	medical history documented by qualified personnel, legal documents	according to the definition of poverty by the Swiss Federal Statistical Office 2016 (45
childhood aggression	medical history documented by qualified personnel, legal documents	"aggression" as defined by the Merriam Webster Dictionary (https://www.merriam-webster.com/dictionary/aggression) directed against a partner, parents, or people the patient described as (current or former) friends.
separation from caregiver	medical history documented by qualified personnel, legal documents	anyone who was raised (exclusively or for some time) by individuals other than his/ her biological parents or first legally assigned foster family.
Offence related variables
index offence leading to admission	court judgement	offence which had led to the referenced forensic hospitalization.
age at index offence	court judgement	age (in years) of the patient at the time of the index offence
number of index offences	court judgement	number of committed offences which had led to the referenced forensic hospitalization.
any previous conviction	criminal Records Bureau check	prior offences as defined by the swiss criminal records bureau. (https://www.e-service.admin.ch/crex/cms/content/strafregister/strafregister_en)
age at first conviction	criminal Records Bureau check	age (in years) of the patient at the time of the first offence.
victim injured fatally/severely	crime scene reports	victim(s) of index offence died or was at risk of dying because of his injuries (Paffrath, T., Lefering, R., Flohé, S., & Trauma Register DGU. (2014). How to define severely injured patients?—an Injury Severity Score (ISS) based approach alone is not sufficient. Injury, 45, S64-S69.)
number of victims	crime scene reports	number of victims at index offence.
victim known to offender	crime scene reports	offender had verbal or physical contact to victim in the past.
alcohol involved at offence	crime scene reports	The offender may not state that he has consumed alcohol, but if a police officer or witness mentions that the offender appeared to be intoxicated or objective tests (for example blood test) proved consumption. (Canter, D., & Fritzon, K. (1998). Differentiating arsonists: A model of fire setting actions and characteristics. Legal and Criminological Psychology, 3(1), 73-96.)
previous forensic psychiatric admissions	medical history documented by qualified personnel, legal documents	prior hospitalizations in forensic psychiatric institutions
withdrawal of conditional release	legal documents	documented withdrawal of conditional release
residual criminal responsibility	court judgement	documented residual criminal responsibility in judgement
Psychiatric variables
number of previous psychiatric admissions	medical history documented by qualified personnel, legal documents	inpatient treatments in a psychiatric facility before the investigated offence.
age at first admission	medical history documented by qualified personnel, legal documents	age (in years) of the patient at the time of first psychiatric admission
specific schizophrenic spectrum disorder	medical history documented by qualified personnel, legal documents	current diagnosis of a schizophrenia spectrum disorder as defined by DSM-5 (Falkai, P. (ed.). Diagnostisches und statistisches manual psychischer Störungen–DSM-5®: Hogrefe Verlag; 2018.)
personality disorder lifetime	medical history documented by qualified personnel, legal documents	current or past diagnosis of a personality disorder as defined by DSM-5 (Falkai, P. (ed.). Diagnostisches und statistisches manual psychischer Störungen–DSM-5®: Hogrefe Verlag; 2018.)
mood disorder lifetime	medical history documented by qualified personnel, legal documents	current or past diagnosis of a bipolar or depressive disorder as defined by DSM-5 (Falkai, P. (ed.). Diagnostisches und statistisches manual psychischer Störungen–DSM-5®: Hogrefe Verlag; 2018.)
alcohol abuse lifetime	medical history documented by qualified personnel, legal documents	current or past diagnosis of an alcohol dependence as defined by DSM-5 (Falkai, P. (ed.). Diagnostisches und statistisches manual psychischer Störungen–DSM-5®: Hogrefe Verlag; 2018.)
substance abuse lifetime	medical history documented by qualified personnel, legal documents	current or past diagnosis of substance dependence as defined by DSM-5 (Falkai, P. (ed.). Diagnostisches und statistisches manual psychischer Störungen–DSM-5®: Hogrefe Verlag; 2018.)
sexual deviation	medical history documented by qualified personnel, legal documents	current or past diagnosis of paraphilia as defined by DSM-5 (Falkai, P. (ed.). Diagnostisches und statistisches manual psychischer Störungen–DSM-5®: Hogrefe Verlag; 2018.)
level of intelligence	medical history documented by qualified personnel	intelligence quotient (IQ) score according to psychological testing
history of self-harming	medical history documented by qualified personnel, legal documents	self-harming behavior without suicidal intention is defined according to the ICD-10 X60 - X84: "purposely self-inflicted poisoning or injury without attempted suicide." (http://apps.who.int/classifications/icd10/browse/2016/en#/X60-X84)
history of suicide attempt(s)	medical history documented by qualified personnel, legal documents	self-harming behavior with suicidal intention is defined according to the ICD-10 X60 - X84: "purposely self-inflicted poisoning or injury in cause of an attempted suicide." (http://apps.who.int/classifications/icd10/browse/2016/en#/X60-X84)
delusions prior to admission	medical history documented by qualified personnel, legal documents	any type of delusion (persecutory delusions, delusions of grandeur, etc.) as described in AMDP (task force for methodology and documentation in psychiatry - "Arbeitsgemeinschaft für Methodik und Dokumentation in der Psychiatrie"). Das AMDP-System. 10. ed. Göttingen: Hogrefe Verlag GmbH & Co. KG; 2018) in the past before current admission.
hallucinations prior to admission	medical history documented by qualified personnel, legal documents	any type of hallucinations (visual, auditory, olfactory, tactile and/or gustatory) as described in AMDP (task force for methodology and documentation in psychiatry - "Arbeitsgemeinschaft für Methodik und Dokumentation in der Psychiatrie". Das AMDP-System. 10. ed. Göttingen: Hogrefe Verlag GmbH & Co. KG; 2018) in the past before current admission.
cognitive impairment prior to admission	medical history documented by qualified personnel, legal documents	any type of impairment (attention, concentration, memory, formal thinking) as described in the cognitive sections of AMDP (task force for methodology and documentation in psychiatry - "Arbeitsgemeinschaft für Methodik und Dokumentation in der Psychiatrie". Das AMDP-System. 10. ed. Göttingen: Hogrefe Verlag GmbH & Co. KG; 2018) in the past before current admission.
Current forensic hospitalization
violent incidents		physical or verbal violence against staff, fellow patients or visitors during forensic hospitalization
self-harming	medical history documented by qualified personnel, legal documents	self-harming behavior without suicidal intention is definded according to the ICD-10 X60 - X84: "purposely self-inflicted poisoning or injury without attempted suicide." (http://apps.who.int/classifications/icd10/browse/2016/en#/X60-X84)
suicide attempt(s)	medical history documented by qualified personnel, legal documents	self-harming behavior with suicidal intention is definded according to the ICD-10 X60 - X84: "purposely self-inflicted poisoning or injury in cause of an attempted suicide." (http://apps.who.int/classifications/icd10/browse/2016/en#/X60-X84)
attempts to substance use	medical history documented by qualified personnel, legal documents	at any one time during the referenced forensic hospitalization, mental health professional confirmed that patient had engaged in the prohibited consumption and/or trade of substances (including alcohol, prescribed medications).
escape attempt(s)	medical history documented by qualified personnel, legal documents	at any one time during the referenced forensic hospitalization, he/she threatened and/or was reported to have attempted to leave the station without permission (regardless of whether he/she had stated that she would eventually return or not; and regardless of whether he/she actually left the station or not).
performance in occupational work	medical history documented by qualified personnel	documented work performance assessement by occupational therapist during the referenced forensic hospitalization.
difficulties during psychological therapy	medical history documented by qualified personnel	documented problems during psychopherapy (e.g. illness, adherence,…) which lead to a break off or impairment of the psychopherapeutic sessions during the referenced forensic hospitalization
pharmacological treatment	medical history documented by qualified personnel	psychopharmacological (e.g. antipsychotics, antidepressents, benzodiazepines) treatment during the referenced forensic hospitalization
contact with family/friends	medical history documented by qualified personnel	interaction with non professional staff (family members, partner, friends) via personal contact, telephone or letters during the referenced forensic hospitalization
changes in diagnosis during current treatment	medical history documented by qualified personnel	change in diagnosis during the referenced forensic hospitalization compared to diagnosis given at admission to referenced forensic hospitalization
admission source into current hospitalization	medical history documented by qualified personnel, legal documents	location patient stayed before the forensic hospitalization (other forensic hospital, prison, psychiatry, residential/ assisted living).
involuntary medication	medical history documented by qualified personnel, legal documents	forced administration of psychotropic medication against the patient’s will as defined in: McLaughlin, P., Giacco, D., & Priebe, S. (2016). Use of coercive measures during involuntary psychiatric admission and treatment outcomes: data from a prospective study across 10 European countries. PloS one, 11(12), e0168720.
insight into wrongfulness of offence	medical history documented by qualified personnel, legal documents	Yes, if, during the referenced forensic hospitalization, any mental health expert reported that the patient had credibly communicated feelings of shame and/or guilt because of the committed offence(s) AND that the patient had shown a sense of responsibility to change his/her behavior and/or to make amends because of the committed offence(s). (Tangney JP, Stuewig J, Hafez L. Shame, Guilt and Remor…
adherence (insight into illness and need of therapy)	medical history documented by qualified personnel	Yes, if, during the referenced forensic hospitalization, any mental health expert reported that the patient had credibly communicated insight in beeing ill and needing treatment AND no opposite remark was or behavior (e.g. smuggling of medication) was made.
PANSS at admission	medical history documented by qualified personnel	PANSS total score during first week after admission of referenced forensic hospitalization. (Kay, S. R., Fiszbein, A., & Opler, L. A. (1987). The positive and negative syndrome scale (PANSS) for schizophrenia. Schizophrenia bulletin, 13(2), 261-276.) Note:PANSS scoring was simplified to (0)symptom not present; (1)symptom gently present; (2)symptom distinctly present
PANSS at discharge	medical history documented by qualified personnel	PANSS total score during last week before discharge of referenced forensic hospitalization. (Kay, S. R., Fiszbein, A., & Opler, L. A. (1987). The positive and negative syndrome scale (PANSS) for schizophrenia. Schizophrenia bulletin, 13(2), 261-276.) Note:PANSS scoring was simplified to (0)symptom not present; (1)symptom gently present; (2)symptom distinctly present
